# Supplementary material for: Muscle Contraction Induces Acute Hydroxymethylation of the Exercise-Responsive Gene Nr4a3
Source: Front Endocrinol (Lausanne). 2016 Dec 23;7:165. doi: 10.3389/fendo.2016.00165 (PMC5179501; doi:10.3389/fendo.2016.00165)
Supplement: Supplementary file 3 [file Table_3.XLSX]

## Sheet: RNAseq_Muscle_240vsBasal
Ensembl.ID	logFC	logCPM	p value	FDR	Chromosome	Start	End	Strand	Gene.Name	RefSeq.ID
ENSG00000119508	4.69252	6.71736	3.41468e-08	2.51427e-05	chr9	102584137	102629173	+	NR4A3	NM_173199
ENSG00000106617	2.60549	4.56796	5.92869e-13	6.98459e-09	chr7	151253197	151574210	-	PRKAG2	NM_016203
ENSG00000185924	2.11139	1.07475	3.07924e-09	3.29786e-06	chr17	1837971	1928639	-	RTN4RL1	NM_178568
ENSG00000143816	2.05995	3.25953	1.0866e-09	1.60015e-06	chr1	228106357	228135599	-	WNT9A	NM_003395
ENSG00000182022	1.96453	3.42163	1.06344e-10	2.08806e-07	chr10	125767184	125853206	-	CHST15	NM_015892
ENSG00000142748	1.88093	-0.145252	1.79738e-06	0.000504165	chr1	27695603	27701315	-	FCN3	NM_003665
ENSG00000096060	1.85284	6.42537	4.48041e-08	2.93243e-05	chr6	35541362	35696360	-	FKBP5	NM_004117
ENSG00000117013	1.74052	1.41394	4.95332e-08	3.07132e-05	chr1	41249684	41306124	+	KCNQ4	NM_004700
ENSG00000109099	1.68241	5.45367	5.79987e-11	2.08806e-07	chr17	15133095	15168643	-	PMP22	NM_153321
ENSG00000170439	1.59657	0.582637	0.00149499	0.0800565	chr12	56075330	56078395	+	METTL7B	NM_152637
ENSG00000078269	1.48686	3.91726	7.88941e-08	4.1265e-05	chr6	158402888	158520208	+	SYNJ2	NM_001178088
ENSG00000150907	1.3516	4.7008	9.88037e-08	4.85002e-05	chr13	41129804	41240734	-	FOXO1	NM_002015
ENSG00000124019	1.34625	0.429009	0.000137561	0.012661	chr2	225243415	225266802	-	FAM124B	NM_024785
ENSG00000198108	1.31994	1.1817	4.44122e-05	0.00587887	chr5	129240165	129522327	+	CHSY3	NM_175856
ENSG00000177508	1.27993	2.61906	2.2817e-05	0.00340262	chr16	54317216	54320675	-	IRX3	NM_024336
ENSG00000166886	1.23483	2.04924	0.000588405	0.0412619	chr12	57482677	57489259	+	NAB2	NM_005967
ENSG00000115963	1.2341	3.0555	8.11324e-07	0.00025833	chr2	151324709	151395525	-	RND3	NM_001254738
ENSG00000137193	1.17718	2.67696	0.000453958	0.0347278	chr6	37137979	37143202	+	PIM1	NM_002648
ENSG00000160712	1.15726	4.64465	1.50412e-06	0.000443001	chr1	154377669	154441926	+	IL6R	NM_000565
ENSG00000105738	1.15633	2.97087	3.71884e-07	0.000132763	chr19	38397868	38699012	+	SIPA1L3	NM_015073
ENSG00000054967	1.08207	2.97502	3.10342e-07	0.000114254	chr11	73087309	73108519	+	RELT	NM_152222
ENSG00000118515	1.07965	6.16369	2.66013e-05	0.00391737	chr6	134490384	134639250	-	SGK1	NM_001143676
ENSG00000165030	0.94263	3.41088	5.01281e-06	0.000984266	chr9	94171327	94186144	-	NFIL3	NM_005384
ENSG00000196850	0.93629	6.70826	2.20122e-06	0.00053354	chr12	110969120	111021125	-	PPTC7	NM_139283
ENSG00000121858	0.934385	4.68238	0.000122721	0.0117542	chr3	172223298	172241297	-	TNFSF10	NM_003810
ENSG00000171223	0.909416	2.31954	0.000218808	0.0188128	chr19	12902310	12904124	+	JUNB	NM_002229
ENSG00000177432	0.8889	1.02867	9.47832e-05	0.0102444	chr4	89617066	89619386	-	NAP1L5	NM_153757
ENSG00000187193	0.887489	4.96342	7.91943e-05	0.0092375	chr16	56716336	56718108	+	MT1X	NM_005952
ENSG00000165389	0.883125	4.26935	5.73456e-06	0.00110752	chr14	34901995	34931562	-	SPTSSA	NM_138288
ENSG00000173281	0.875338	7.58031	0.00037453	0.0294156	chr8	8993765	9009084	-	PPP1R3B	NM_024607
ENSG00000163874	0.870848	1.58482	0.000901449	0.0556019	chr1	37940153	37949980	+	ZC3H12A	NM_025079
ENSG00000163251	0.870136	1.82495	0.00122258	0.069581	chr2	208627310	208634287	-	FZD5	NM_003468
ENSG00000155846	0.861217	4.2237	4.6631e-06	0.000931119	chr5	149109861	149234585	+	PPARGC1B	NM_001172698
ENSG00000197375	0.860676	3.27297	2.34096e-07	9.69606e-05	chr5	131705444	131731306	+	SLC22A5	NM_003060
ENSG00000122756	0.859836	3.29648	1.08658e-05	0.00185521	chr9	34551430	34590121	-	CNTFR	NM_001842
ENSG00000170145	0.82671	5.06409	4.0311e-05	0.00539663	chr11	111473115	111601577	+	SIK2	NM_015191
ENSG00000152782	0.818138	3.82206	0.000470864	0.0357887	chr10	91342745	91405215	-	PANK1	NM_138316
ENSG00000167193	0.814107	5.09275	2.93942e-07	0.000111708	chr17	1323983	1366456	-	CRK	NM_005206
ENSG00000111371	0.806438	6.34379	6.19609e-05	0.0076711	chr12	46576846	46663800	-	SLC38A1	NM_030674
ENSG00000052795	0.798197	4.58951	1.93762e-06	0.000511217	chr4	159690290	159829201	+	FNIP2	NM_020840
ENSG00000113532	0.793647	2.60921	0.000130004	0.0123334	chr5	100142639	100238970	-	ST8SIA4	NM_005668
ENSG00000008853	0.7925	4.41378	9.36201e-06	0.00162197	chr8	22844930	22877712	+	RHOBTB2	NM_001160036
ENSG00000157557	0.789241	4.20558	0.000663618	0.0444209	chr21	40177231	40196879	+	ETS2	NM_001256295
ENSG00000119669	0.770164	2.89105	2.89634e-05	0.00411106	chr14	77490888	77495034	-	IRF2BPL	NM_024496
ENSG00000101695	0.760681	1.62077	0.00139449	0.0753602	chr18	29598335	29653176	+	RNF125	NM_017831
ENSG00000154803	0.742563	3.63116	3.74766e-06	0.000803794	chr17	17115526	17140502	-	FLCN	NM_144997
ENSG00000146122	0.737985	5.855	0.000105337	0.0106066	chr6	39760142	39872648	+	DAAM2	NM_001201427
ENSG00000180758	0.734467	5.74858	0.000110683	0.0109576	chr1	9160364	9189229	-	GPR157	NM_024980
ENSG00000179041	0.731319	2.83685	0.000226458	0.0190565	chr8	67341263	67342966	+	RRS1	NM_015169
ENSG00000006704	0.719424	4.34112	4.44872e-06	0.000903628	chr7	73868120	74016931	+	GTF2IRD1	NM_005685
ENSG00000167034	0.70526	1.57124	0.000694787	0.0454738	chr8	23536206	23540440	-	NKX3-1	NM_006167
ENSG00000113742	0.672807	6.42956	0.000724695	0.0471281	chr5	173315283	173388979	+	CPEB4	NM_030627
ENSG00000119938	0.669577	9.84339	0.00108762	0.0634318	chr10	93388199	93392811	-	PPP1R3C	NM_005398
ENSG00000247626	0.660394	2.46358	0.00136741	0.0742371	chr2	198570087	198573113	+	MARS2	NM_138395
ENSG00000084652	0.657028	4.11514	2.83296e-05	0.00407013	chr1	32645287	32663886	+	TXLNA	NM_175852
ENSG00000028137	0.654325	2.46762	0.000559312	0.0401824	chr1	12227060	12269285	+	TNFRSF1B	NM_001066
ENSG00000050820	0.653353	4.08237	0.000505298	0.0376767	chr16	75262928	75301951	-	BCAR1	NM_001170717
ENSG00000115525	0.649089	4.60248	3.45131e-05	0.00471108	chr2	86066267	86116137	-	ST3GAL5	NM_001042437
ENSG00000162377	0.619668	3.91186	8.49323e-05	0.00965036	chr1	53152508	53164038	-	COA7	NM_023077
ENSG00000036672	0.616443	5.79652	0.00192399	0.0981235	chr11	119225925	119252436	-	USP2	NM_001243759
ENSG00000142961	0.612243	3.9057	0.000109644	0.0109467	chr1	47073387	47082563	-	MOB3C	NM_145279
ENSG00000205268	0.60154	5.54151	0.000166754	0.0148828	chr8	66629745	66754557	-	PDE7A	NM_001242318
ENSG00000008513	0.598557	6.03111	0.000585085	0.0412619	chr8	134467091	134584183	-	ST3GAL1	NM_173344
ENSG00000124688	0.593104	3.76974	0.000184575	0.0162274	chr6	43597277	43608689	+	MAD2L1BP	NM_001003690
ENSG00000168906	0.586953	5.93503	0.000299395	0.0243523	chr2	85766288	85772403	+	MAT2A	NM_005911
ENSG00000215218	0.572733	4.67677	0.000265238	0.0220054	chr5	6448736	6495022	+	UBE2QL1	NM_001145161
ENSG00000068024	0.57139	5.24061	0.000333408	0.0267203	chr2	239969864	240323348	-	HDAC4	NM_006037
ENSG00000162878	0.568443	5.27356	0.000989798	0.059799	chr2	42275160	42285668	+	PKDCC	NM_138370
ENSG00000127328	0.560147	2.80149	0.0015688	0.0828789	chr12	70132461	70216984	+	RAB3IP	NM_022456
ENSG00000005022	0.552405	4.3634	0.00151606	0.0808177	chrX	118602363	118605282	+	SLC25A5	NM_001152
ENSG00000184602	0.528675	5.14495	0.000849344	0.0529425	chr16	11762270	11773015	+	SNN	NM_003498
ENSG00000131943	0.50214	5.52933	0.00167286	0.0873547	chr19	30191721	30206364	-	C19orf12	NM_031448
ENSG00000146376	-0.519336	4.58336	0.000930794	0.0565241	chr6	129897277	130031370	-	ARHGAP18	NM_033515
ENSG00000175215	-0.519942	5.96853	0.00140495	0.0755788	chr12	58213710	58240522	-	CTDSP2	NM_005730
ENSG00000164035	-0.53773	4.6429	0.000657409	0.0442568	chr4	101316498	101801283	-	EMCN	NM_001159694
ENSG00000151090	-0.539758	5.06338	0.000638789	0.0435004	chr3	24158651	24536773	-	THRB	NM_001128177
ENSG00000138336	-0.541497	3.86896	0.000636226	0.0435004	chr10	70320413	70454239	+	TET1	NM_030625
ENSG00000197442	-0.560556	3.54789	0.00052714	0.0385975	chr6	136878185	137113656	-	MAP3K5	NM_005923
ENSG00000169252	-0.575486	2.83548	0.00134263	0.0735699	chr5	148206156	148208196	+	ADRB2	NM_000024
ENSG00000169047	-0.578665	5.47763	0.00126545	0.0713312	chr2	227596033	227664475	-	IRS1	NM_005544
ENSG00000187676	-0.583115	3.02696	0.000635003	0.0435004	chr13	31774073	31906413	+	B3GALTL	NM_194318
ENSG00000143878	-0.593539	5.02623	0.000567492	0.0403819	chr2	20646835	20649200	+	RHOB	NM_004040
ENSG00000138696	-0.608988	2.25648	0.00131144	0.0732232	chr4	95679119	96079599	+	BMPR1B	NM_001203
ENSG00000139083	-0.611394	2.68148	0.000645463	0.0437023	chr12	11802788	12048336	+	ETV6	NM_001987
ENSG00000123933	-0.618895	3.72453	0.000102592	0.0106021	chr4	2249159	2264021	-	MXD4	NM_006454
ENSG00000136960	-0.619344	2.55955	0.00105652	0.0622345	chr8	120569326	120685693	-	ENPP2	NM_006209
ENSG00000135063	-0.650143	4.14968	3.3991e-05	0.00471108	chr9	71939488	72007371	+	FAM189A2	NM_004816
ENSG00000134294	-0.666811	7.40837	0.000246696	0.0206122	chr12	46751972	46766650	-	SLC38A2	NM_018976
ENSG00000168575	-0.670744	6.82386	0.000113014	0.0110951	chr8	42273993	42397069	-	SLC20A2	NM_006749
ENSG00000112175	-0.67893	2.40754	0.000317403	0.0256118	chr6	55618443	55740362	-	BMP5	NM_021073
ENSG00000104313	-0.698291	2.02403	0.000487877	0.0368441	chr8	72109668	72274467	-	EYA1	NM_172058
ENSG00000133874	-0.698862	2.9684	6.55194e-05	0.00795756	chr8	33405273	33424643	-	RNF122	NM_024787
ENSG00000150764	-0.704823	4.74232	7.57317e-06	0.00143903	chr11	111797868	111893308	+	DIXDC1	NM_001278542
ENSG00000072422	-0.716606	6.66727	8.18539e-05	0.00945413	chr10	62629196	62761198	-	RHOBTB1	NM_001242359
ENSG00000143507	-0.717971	4.08374	0.000131908	0.0123334	chr1	221874766	221915518	-	DUSP10	NM_007207
ENSG00000127863	-0.721831	1.96667	0.000732733	0.0471712	chr13	24144509	24250232	+	TNFRSF19	NM_148957
ENSG00000155760	-0.726996	4.19448	0.000176766	0.0156577	chr2	202899310	202903160	+	FZD7	NM_003507
ENSG00000198369	-0.731795	1.71656	0.000408602	0.0316693	chr2	65537985	65659771	-	SPRED2	NM_181784
ENSG00000167874	-0.732408	1.53005	0.000569	0.0403819	chr17	7758383	7759417	+	TMEM88	NM_203411
ENSG00000165175	-0.733069	5.23132	4.39708e-06	0.000903628	chrX	38660685	38665790	+	MID1IP1	NM_001098790
ENSG00000118263	-0.733806	2.47118	0.000782432	0.0495583	chr2	207938861	208031991	-	KLF7	NM_003709
ENSG00000099282	-0.736	2.73396	0.00116585	0.067328	chr10	71211229	71267425	+	TSPAN15	NM_012339
ENSG00000107719	-0.747467	1.94802	0.00154447	0.0819612	chr10	72238577	72328205	+	PALD1	NM_014431
ENSG00000112902	-0.750139	2.96882	0.000527476	0.0385975	chr5	9035138	9546187	-	SEMA5A	NM_003966
ENSG00000168329	-0.752716	1.16108	0.000911956	0.0559571	chr3	39304985	39323226	-	CX3CR1	NM_001337
ENSG00000186918	-0.753015	2.85323	1.6575e-05	0.00256934	chr8	28203102	28260218	-	ZNF395	NM_018660
ENSG00000023608	-0.760658	1.97039	0.000131306	0.0123334	chr14	62229075	62263146	+	SNAPC1	NM_003082
ENSG00000132481	-0.761947	1.35967	0.000749703	0.0480014	chr17	73870242	73874656	-	TRIM47	NM_033452
ENSG00000132326	-0.785424	3.31451	0.000139256	0.0127176	chr2	239152679	239198743	-	PER2	NM_022817
ENSG00000133069	-0.800825	3.22472	1.85916e-06	0.000509367	chr1	205197304	205242471	+	TMCC2	NM_014858
ENSG00000117318	-0.807276	3.23124	1.18886e-05	0.00197267	chr1	23884409	23886285	-	ID3	NM_002167
ENSG00000131386	-0.815465	2.49085	0.00133785	0.0735699	chr3	16216156	16273499	+	GALNT15	NM_054110
ENSG00000171617	-0.817259	1.57991	0.000217606	0.0188128	chr5	73923234	73937249	-	ENC1	NM_003633
ENSG00000241839	-0.821985	1.77895	6.07374e-05	0.00761221	chr15	65134088	65160206	+	PLEKHO2	NM_025201
ENSG00000064651	-0.849236	5.62827	7.78692e-06	0.00145615	chr5	127419458	127525380	+	SLC12A2	NM_001046
ENSG00000137872	-0.851207	3.86938	5.0679e-05	0.00663387	chr15	47476298	48066420	+	SEMA6D	NM_001198999
ENSG00000134802	-0.858279	1.03505	0.00108334	0.0634318	chr11	57174427	57195053	-	SLC43A3	NM_014096
ENSG00000165659	-0.85884	2.02901	0.000385998	0.0301155	chr13	72012098	72441330	-	DACH1	NM_080759
ENSG00000168646	-0.867848	1.57397	3.27525e-05	0.00459353	chr17	63524681	63557765	-	AXIN2	NM_004655
ENSG00000114739	-0.882462	4.51003	0.000136522	0.012661	chr3	38495342	38534633	+	ACVR2B	NM_001106
ENSG00000174738	-0.907139	6.71827	1.60278e-07	7.26246e-05	chr3	23986751	24022109	+	NR1D2	NM_005126
ENSG00000073849	-0.913161	3.86516	2.14355e-08	1.8038e-05	chr3	186648274	186796341	+	ST6GAL1	NM_173216
ENSG00000164649	-0.914875	1.70861	6.62207e-05	0.00796068	chr7	21940518	21985702	-	CDCA7L	NM_001127370
ENSG00000117461	-0.916711	3.20569	0.000832381	0.05244	chr1	46505812	46642160	-	PIK3R3	NM_003629
ENSG00000158683	-0.917831	2.60863	2.96005e-06	0.000670623	chr7	47814250	47988088	-	PKD1L1	NM_138295
ENSG00000113916	-0.925419	5.6694	0.000193448	0.0168816	chr3	187439165	187463515	-	BCL6	NM_001706
ENSG00000144655	-0.932959	2.52102	0.000159018	0.0143007	chr3	39183346	39196053	-	CSRNP1	NM_033027
ENSG00000131634	-0.946069	1.6179	9.88897e-05	0.0103627	chr16	1578689	1605581	+	TMEM204	NM_001256541
ENSG00000121210	-0.954279	4.74301	2.47533e-08	1.94413e-05	chr4	154387498	154557863	+	KIAA0922	NM_015196
ENSG00000178538	-0.95731	1.48498	7.52409e-05	0.00895366	chr8	61099906	61193971	-	CA8	NM_004056
ENSG00000221869	-0.980608	1.85592	9.92877e-05	0.0103627	chr8	48649471	48651648	-	CEBPD	NM_005195
ENSG00000139209	-0.983887	3.43253	1.47163e-05	0.00234287	chr12	47158546	47226191	-	SLC38A4	NM_001143824
ENSG00000105516	-1.00273	3.52611	5.4293e-08	3.19813e-05	chr19	49133287	49140695	-	DBP	NM_001352
ENSG00000127528	-1.0411	1.40387	0.000120887	0.0117164	chr19	16435628	16438685	+	KLF2	NM_016270
ENSG00000129173	-1.05372	3.97267	3.47903e-05	0.00471108	chr11	19245610	19263167	-	E2F8	NM_001256372
ENSG00000125968	-1.05482	2.68829	2.231e-06	0.00053354	chr20	30193086	30194318	+	ID1	NM_002165
ENSG00000137033	-1.05677	3.16533	8.99549e-06	0.00160569	chr9	6215805	6257983	+	IL33	NM_033439
ENSG00000169242	-1.05814	2.16601	1.17021e-05	0.00196946	chr1	155099936	155107333	+	EFNA1	NM_004428
ENSG00000095370	-1.06455	1.80604	0.000492986	0.0369928	chr9	130500596	130541020	-	SH2D3C	NM_005489
ENSG00000114315	-1.08807	2.23133	9.57761e-05	0.0102576	chr3	193853934	193856521	+	HES1	NM_005524
ENSG00000109458	-1.11009	4.7429	2.97097e-09	3.29786e-06	chr4	144257915	144395721	+	GAB1	NM_207123
ENSG00000148541	-1.12036	4.17127	9.96703e-11	2.08806e-07	chr10	61005890	61122939	-	FAM13C	NM_198215
ENSG00000105643	-1.12361	5.00192	2.91297e-07	0.000111708	chr19	18111941	18124911	+	ARRDC2	NM_001025604
ENSG00000167434	-1.12842	1.63013	8.4924e-07	0.000263287	chr17	58227297	58248260	+	CA4	NM_000717
ENSG00000117525	-1.14044	0.794886	2.26441e-06	0.00053354	chr1	94994781	95007356	-	F3	NM_001993
ENSG00000100906	-1.16056	4.35537	7.8941e-08	4.1265e-05	chr14	35870717	35873955	-	NFKBIA	NM_020529
ENSG00000125848	-1.17285	1.94809	3.75254e-06	0.000803794	chr20	14303634	14318262	-	FLRT3	NM_013281
ENSG00000162383	-1.17545	1.4776	1.6257e-05	0.00255366	chr1	53552855	53608289	-	SLC1A7	NM_006671
ENSG00000048052	-1.17905	5.10678	4.64396e-12	2.73552e-08	chr7	18126572	19042039	+	HDAC9	NM_001204144
ENSG00000100100	-1.19078	2.9303	1.40399e-07	6.61615e-05	chr22	31677579	31688520	-	PIK3IP1	NM_052880
ENSG00000117228	-1.20493	2.70294	0.000224736	0.0190476	chr1	89518002	89531043	-	GBP1	NM_002053
ENSG00000168209	-1.21622	4.42293	5.7711e-05	0.00731068	chr10	74033678	74035794	+	DDIT4	NM_019058
ENSG00000168333	-1.30802	6.89973	0.000598209	0.0414559	chr8	49966870	49988649	+	C8orf22	NM_001256596
ENSG00000120129	-1.3307	4.62406	8.9675e-07	0.000270888	chr5	172195093	172198198	-	DUSP1	NM_004417
ENSG00000130164	-1.33692	1.89335	9.42815e-05	0.0102444	chr19	11200038	11244492	+	LDLR	NM_001195798
ENSG00000179094	-1.37613	5.03432	2.18801e-06	0.00053354	chr17	8043790	8059824	-	PER1	NM_002616
ENSG00000162783	-1.41449	3.07308	5.22395e-05	0.00675022	chr1	181057638	181059977	+	IER5	NM_016545
ENSG00000168621	-1.47431	2.13515	0.000274346	0.0226019	chr5	37812779	37839788	-	GDNF	NM_000514
ENSG00000118523	-1.54571	2.68738	0.000121331	0.0117164	chr6	132269316	132272513	-	CTGF	NM_001901
ENSG00000130222	-1.677	2.91613	8.22982e-06	0.00150787	chr9	92219928	92221470	+	GADD45G	NM_006705
ENSG00000161835	-1.6781	0.78112	7.72406e-07	0.00025277	chr12	52400724	52409673	+	GRASP	NM_181711
ENSG00000111859	-1.83304	3.26191	4.41194e-06	0.000903628	chr6	11183531	11382581	-	NEDD9	NM_001271033
ENSG00000126368	-1.85767	3.05466	1.02216e-10	2.08806e-07	chr17	38249040	38256978	-	NR1D1	NM_021724
ENSG00000106366	-2.67008	1.12279	0.000220369	0.0188128	chr7	100770370	100782547	+	SERPINE1	NM_000602
ENSG00000165312	-2.95732	4.62295	1.60985e-09	2.1073e-06	chr10	23728198	23731308	+	OTUD1	NM_001145373
